# Supplementary material for: Spraying Ozonated Water on Bobal Grapevines: Effect on Wine Quality
Source: Biomolecules. 2020 Feb 1;10(2):213. doi: 10.3390/biom10020213 (PMC7072419; doi:10.3390/biom10020213)
Supplement: Supplementary file 1 [file biomolecules-10-00213-s001.zip]

Archive with 1 entries (1 files):
- biomolecules-695666-supplementary.jpg
